# Supplementary material for: Genetic diversity and core collection of Polygonati Rhizoma in China via SSR markers
Source: Front Plant Sci. 2025 Nov 6;16:1674396. doi: 10.3389/fpls.2025.1674396 (PMC12631632; doi:10.3389/fpls.2025.1674396)
Supplement: Supplementary file 3 [file Table1.xls]

## Sheet: _xltb_storage_
XL Toolbox Settings
	export_preset	<?xml version="1.0" encoding="utf-16"?> <Preset xmlns:xsi="http://www.w3.org/2001/XMLSchema-instance" xmlns:xsd="http://www.w3.org/2001/XMLSchema"> <Name>Tiff, 300 dpi, RGB, Transparent canvas</Name> <Dpi>300</Dpi> <FileType>Tiff</FileType> <ColorSpace>Rgb</ColorSpace> <Transparency>TransparentCanvas</Transparency> <UseColorProfile>false</UseColorProfile> <ColorProfile>P2422H</ColorProfile> </Pre…
	export_path	E:\HJ\SSR\JG\0910\yw\Frontiers in pant science\Supplementary Table 1.tif

## Sheet: Sheet1
Voucher number for 175 accessions of Polygonati Rhizoma
No.	Population / Sample name	Germplasm name	Quantities	Voucher NO.
1	DHJ/GXD1	Polygonatum kingianum Coll. et Hemsl.	7	HBZYY-HJZYP-0001-0007
2	DHJ/YND2	Polygonatum kingianum Coll. et Hemsl.	9	HBZYY-HJZYP-0008-0016
3	DHJ/YND4	Polygonatum kingianum Coll. et Hemsl.	8	HBZYY-HJZYP-0017-0024
4	DHJ/YND3	Polygonatum kingianum Coll. et Hemsl.	10	HBZYY-HJZYP-0025-0034
5	DHJ/YND5	Polygonatum kingianum Coll. et Hemsl.	7	HBZYY-HJZYP-0035-0041
6	DH/AHDH2	Polygonatum cyrtonema Hua	4	HBZYY-HJZYP-0042-0045
7	DH/AHDH3	Polygonatum cyrtonema Hua	6	HBZYY-HJZYP-0046-0051
8	DH/AHDH4	Polygonatum cyrtonema Hua	4	HBZYY-HJZYP-0052-0055
9	DH/CQDH5	Polygonatum cyrtonema Hua	4	HBZYY-HJZYP-0056-0059
10	DH/HBDH6	Polygonatum cyrtonema Hua	4	HBZYY-HJZYP-0060-0063
11	DH/HBDH11	Polygonatum cyrtonema Hua	2	HBZYY-HJZYP-0064-0065
12	DH/GZDH13	Polygonatum cyrtonema Hua	7	HBZYY-HJZYP-0066-0072
13	DH/HNDH15	Polygonatum cyrtonema Hua	5	HBZYY-HJZYP-0073-0077
14	DH/HNDH17	Polygonatum cyrtonema Hua	3	HBZYY-HJZYP-0078-0080
15	DH/JXDH20	Polygonatum cyrtonema Hua	1	HBZYY-HJZYP-0081
16	DH/HBDH27	Polygonatum cyrtonema Hua	4	HBZYY-HJZYP-0082-0085
17	DH/HBDH28	Polygonatum cyrtonema Hua	1	HBZYY-HJZYP-0086
18	DH/ZJDH29	Polygonatum cyrtonema Hua	4	HBZYY-HJZYP-0087-0090
19	DH/HBDH21	Polygonatum cyrtonema Hua	4	HBZYY-HJZYP-0091-0094
20	DH/HNDH30	Polygonatum cyrtonema Hua	8	HBZYY-HJZYP-0095-0102
21	DH/SXDH31	Polygonatum cyrtonema Hua	3	HBZYY-HJZYP-0103-0105
22	DH/HBDH22	Polygonatum cyrtonema Hua	6	HBZYY-HJZYP-0106-0111
23	DH/HBDH25	Polygonatum cyrtonema Hua	3	HBZYY-HJZYP-0112-0114
24	DH/XZDH32	Polygonatum cyrtonema Hua	3	HBZYY-HJZYP-0115-0117
25	HB/HBHB	Polygonatum zanlanscianense Pamp.	4	HBZYY-HJZYP-0118-0121
26	HJ/SCHJD	Polygonatum sibiricum Red.	3	HBZYY-HJZYP-0122-0124
27	HJ/SCHJE	Polygonatum sibiricum Red.	9	HBZYY-HJZYP-0125-0133
28	HJ/SXHJH	Polygonatum sibiricum Red.	4	HBZYY-HJZYP-0134-0137
29	HJ/CQHJA	Polygonatum sibiricum Red.	8	HBZYY-HJZYP-0138-0145
30	HJ/HBHJB	Polygonatum sibiricum Red.	1	HBZYY-HJZYP-0146
31	HJ/GZHJC	Polygonatum sibiricum Red.	8	HBZYY-HJZYP-0147-0154
32	HJ/HNHJG	Polygonatum sibiricum Red.	8	HBZYY-HJZYP-0155-0162
33	HJ/SCHJJ	Polygonatum sibiricum Red.	3	HBZYY-HJZYP-0163-0165
34	HJ/SCHJK	Polygonatum sibiricum Red.	4	HBZYY-HJZYP-0166-0169
35	HJ/HBHJP	Polygonatum sibiricum Red.	6	HBZYY-HJZYP-0170-0175
