# Supplementary material for: Genetic diversity and core collection of Polygonati Rhizoma in China via SSR markers
Source: Front Plant Sci. 2025 Nov 6;16:1674396. doi: 10.3389/fpls.2025.1674396 (PMC12631632; doi:10.3389/fpls.2025.1674396)
Supplement: Supplementary file 4 [file Table2.xls]

## Sheet: Sheet1
120 pairs of original primer information
No.	Primer No.	Repeat motifs	Forward Primer Sequences(5'→3')F	Reverse Primer Sequences(5'→3')R	Optimal annealing temperature/℃
1	S1	(A)10TCACACTAA(T)10	GGTTGTCGAGGGGTCGAAAT	TCGGTTGCAGAGAATGGCAT	55
2	S2	(AAAAG)5	ATTCGAGAGGTCTCAAGCGC	TTGCAGCACATCCAGGGATT	55
3	S3	(AAAAG)5	TGGTTTGTCACCCTGCAAGA	AAGCAAACCGTACTGTTGCG	53
4	S4	(AAAAG)5	ACCCATACTCGTGTCTGCTC	AGCATGCAGGAGAGTGAAGA	53
5	S5	(AAAG)5	ACCCTAGTCTCGATCGCACA	TCCTCCCATGGACAAGTTGC	55.5
6	S6	(AAAG)5	ACACTTGGGCCTTCTTTGGT	GGGAGAGAAGATTTGAGGCCT	53.5
7	S7	(AAAG)7	GACTTCGAGCTACGGGGAAG	GACCCCACCCTTCCAAACAA	55.5
8	S8	(AAAT)5	CCGGTTGGACTTGGATTCGA	ACCTCGCTGTTAGCTGTCAC	55
9	S9	(AAAT)5	GGGGAGACAAAGTTGCCCTT	GCAGTTAGAGATCGAATGTGTGC	54
10	S10	(AAAT)5	GTAGATCAGTGCTTGCCGCT	GGCTGAAACGCCCAAACAAT	53.5
11	S11	(AAAT)5	TCGCCTTTGCAAGCCTTCTT	CCCCTACGATAATGCCCACC	55.5
12	S12	(AAAT)5	ATGTTGCCGTACACGTGTGA	ACCGAGCGTCAAATATCAAAGC	52.5
13	S13	(AAG)8	CCGCTCTCTTTCCCTCTCTT	TCGTCGGAGCTAGTGAATCC	53.5
14	S14	(AAT)14	TGGAGAGATTTGGTTACGGTC	GCATCCTAGTCTTCCGCTTG	52
15	S15	(AAT)5	GGTGAGATTTGGCGAAGAAC	AGGGATCCACTGCTCCTCTT	52
16	S16	(AAT)5AAGCAAAAG(A)10	CCACCACCCACCAGAAGAAT	CCCCTAGTTCCCTAGCTCGT	55.5
17	S17	(ACC)9	CGAAACCCTCCTCAATCTCA	GCGACAAGTGTTGAAGGGTT	52
18	S18	(ACCG)6	TACTTTCTCCCCGTTTCCCT	GCTCCCCATCTCCAGAAATA	51.5
19	S19	(AG)11(GA)24	AAATTGTTCACCGCCACAGC	GCAGTTAGAGAATGGGCTGC	53
20	S20	(AG)40	GGACACCCGAAGAAATACAAG	CCAATTGCCTCCTTCACATC	51.5
21	S21	(AG)48	TCTTGCTCTACCTCCTTGCTTCT	GTCACACCTTTCCCTCTACTTAAC	52.5
22	S22	(AG)6	TCCCTGACCACCAAGTCTCA	CCCTTCTCCACCTCAACCAC	55.5
23	S23	(AG)6AAACCCT(AG)7	ACCTCCCCTTTCTTCTCTCTCT	ATCTCTCCTCCCATTGCCCT	54
24	S24	(AG)6AAGGGTGCAAAGCATGTCACCTCACCTATTTAATTTTAGCCCTCACCTGTTCTT(CA)6GAGGAGG(GA)13GGGATCAAGAAAAGGAAAACAATTTGTATAGATAGAT(AG)6TGAGAGAGAGAA(AG)9	ACCTCCCTCAGTGGACAGTC	ACGCTAGGGATGTGCATAGC	55.5
25	S25	(AG)7	TAACCCATGGCTGTCCTGGA	CAAGAGTCCTCAGGAGTTGGT	54
26	S26	(AG)8	GCACGATTCGACGGTTATTT	CGTATCCGATTATCGCCAC	51.5
27	S27	(AGAA)6	CCAACAAGGGAAAAGCAAAG	AATATGGGGGTGACTCCGTT	51
28	S28	(AGAAG)5	CCTAGTCCTAGGGTTGCCGT	TTTGGTGAGTGTCTCGGTCG	55.5
29	S29	(AGG)15	TGGGAGCCCATCTTCAGAGA	CCACCGCCTACTTCCACTTT	55.5
30	S30	(AGG)8	TTCACGAAGAGAGGGTCGTT	CCAGCTGTTGAGGGAACAAT	52.5
31	S31	(AT)16	CCATGTATGGCCATCCTCTA	GCAAGATGAATGAAATCG	44.5
32	S32	(AT)6	ACTTGCGACCATCTAGCACA	CATACCAAACCGTCCAAGTG	51.5
33	S33	(AT)6	TCTTTGGTCCCACATCAACA	GTGTCTGTCGTCACTGCGTC	51.5
34	S34	(AT)7	GGACACAAACACAGCGACAC	TGTTTTCAAATCTTTTGGAGTCTGA	50
35	S35	(AT)9(AG)10	TGGGAAAAAGCGAAATGAAC	GCGTGGGTTGTAATTGCTTC	49.5
36	S36	(ATCC)5	ACATTTTGGGGTTGGGATTT	GGTGTCCAGCGGATAAAAGA	50
37	S37	(ATCGA)5	GCAACTACTGCCGCTAGTGA	CGAAAACCCCTCGGATCTGT	55
38	S38	(ATGT)5	CTACAGGCGGGTGCTGAATT	ACAAAATAGGTGGCTGGCCT	55.5
39	S39	(ATTA)5	ATGCTACATTGGACATCGCA	CATGCTACATTGGACATCGC	52
40	S40	(ATTC)5	TTCCTCGTCCTCATCCTCGT	CCGCCAACACGAACAAACAT	53.5
41	S41	(ATTGC)5	AGCATGCAGAGAGAGGAGGA	TGCATTGGACCTGCAGCTAA	55.5
42	S42	(ATTT)5	GGGAGTAGAAGATGCAAGCGT	AGGTATTGCGTCACGGGAAG	55
43	S43	(ATTTT)5	CTAGGGGCAGGGATTTCAGC	TGCCCCCAAAACAGAACACT	55.5
44	S44	(CA)6	TCTAATTCGGATTTGCCGTC	CCCAAGTTGTGTTCACGAAA	51
45	S45	(CACAC)5	AAGGAGGTGGTGAGAACCCT	ACACAACTCGACTCGTTCCC	55.5
46	S46	(CACTT)6	ATGAATGGTGTGGGTGGGTG	TGTCAGAGACGGCAAAAGCT	55.5
47	S47	(CAG)5	GGAAAAGGACCAGCCCAAGA	CTCTCATAGGAGGCTGGGGT	55.5
48	S48	(CAG)5	TGTTTGCAGTAGCCCACCAA	AAGATGGGCGGCTGCATAAT	55
49	S49	(CAG)5	TGCCTTTCTCGTCTGGGTTC	TGAATTGTGACCAGGCAGCT	55
50	S50	(CAG)6	AACCATGACGGAACTTCAGG	TCGTGAAGCAGCAAACAGTC	52
51	S51	(CCG)7	TTGAGACTTCGGACTCGCTG	TACATGTACATGCCCTGCGG	55
52	S52	(CGG)8	TGACCCTCCACTTCATCTCC	GACTCCTTCGAGTGGTACGC	53
53	S53	(CGT)5CAACGCCGTCTCCCTTCCATTCTTGTCTATCTTACTATTATTATTATCGTCACCATCTTGTGAGCTGACGGACTCCTCTGAGGAGGCCCAGTCTCTGTCG(TCC)5	AGCTCATAAGATCCGCCAGC	AGAGATGGGAAACTGCGTCG	55
54	S54	(CT)11	AGAAAAGTGAGGCGAGGAGG	GGTGGCTTTAACAGGGACGA	55
55	S55	(CT)12	TCTGTAAATCAGGAGGAGCGA	AATCGATGAGATCGACCTGG	52
56	S56	(CT)20	GGTTGTAGTTTGTTATCATGCCGA	ATGTTCGGAACAGCACGAGA	52
57	S57	(CT)23	TTAAGTCTTCAGACCCGTCAACC	GCCTTTGATTATCTGGTATCGGAC	53
58	S58	(CT)6	GCCATTGCCAGAAGAAGAAC	TAGATTCTTGTGGGGGTTGG	52
59	S59	(CT)7GTCTCTG(TC)8	ATTCCCAGGGCACATGTGAA	GCATGCCCAACAAATCCCAG	53.5
60	S60	(CTC)6(TTC)5	GAGCTCCGTGGTTGTTCTCA	ACGGTGTCGGAGAATCGATG	55
61	S61	(CTG)6	ACGTGATGGAACGGAGTCA	GCTGTTCGAGCATTTCCTTC	52
62	S62	(CTTT)5	CAGATCGCGAAGAATCCGGA	GAAGAGACATGGGAGCCACC	55.5
63	S63	(CTTTT)5	GACGGACATGACGAGGGATC	CGAACACAACAAAGGAGGCA	53.5
64	S64	(GA)34	CGCACCCAGACCGAGAAA	GTAGGCAAGGAACACCCACAC	51
65	S65	(GA)46	TTTGGCAATGATTTGAGGG	CTGTGTGTTTATTCTGTAGAGTTGC	52.5
66	S66	(GA)6AC(AG)9	ATGGAAGGGAGAGAGGGAGA	CCTTCCATCTACTGGAAACCC	52.5
67	S67	(GA)7	CTGGTGATGACTGGTGATGG	AGACACTCGCTTATGGCGAC	52.5
68	S68	(GA)7GGT(GA)6	GACCAAAAAGCTCCCCTTTC	TTAACGCCTAACCCCAACTG	52
69	S69	(GAA)3(AG)34	AGCAAGAAAAGGGCACTCG	CCCTCCCCTTCATAATTGCT	51.5
70	S70	(GAAAA)6	CGTCGATACCAACTCCGAGG	ACCCCTGGTTGAGTAGTATAACT	52
71	S71	(GAAG)5	CGTTCCCGTTCATCATTGGC	AGACTCCCCAAAGTTTTCCCA	53
72	S72	(GAAGG)5	AGCTTCTTTGATTCATAGAACAGCT	GTCCTAGCAGCCACATGGAG	51.5
73	S73	(GAG)5	CCTCTCCTCTCCCACTCCAA	TGAGAATAGCCGCCCGATTC	55.5
74	S74	(GAT)5GGACACATAGGA(GAG)9	ACCTACGGATACCCCTCTCG	TGGGACGGTCACTTTTGGAG	55.5
75	S75	(GATCG)5	TGGGTTTGGTTGCTGTGAGT	CACCAACCCATGTCCCAAA	52.5
76	S76	(GATCT)5	TCGATGCAGATGCGGAATCA	GAGGAGGGAGCTTTGATCCG	54
77	S77	(GATTG)6	GATGCCTGAACACCTCCACA	GCCAACCAGTCACATTTCTGT	52.5
78	S78	(GC)6(AC)6	TGCATGCTCAAAGTCACCTC	CATTGCTTCAAGTTGTGTTTGTT	50
79	S79	(GCT)5	GGACTACAGCCATTGTGCCT	ATCGATGTTCTCCCTTGGCC	55
80	S80	(GCT)7GCC(TCA)5ACGTCATCATC(TCA)5	CCCCTTCTCCAACCACCAAA	AATTCTGTGCTGAGGACGCA	55
81	S81	(GCTGA)6	CCGCGCCTCAGTAAAAAGTG	AGCCTTCAAACGCCTCTTCA	54
82	S82	(GGA)5	CGAGACTGCGTTACTCGTCA	CAAACTCTAGCGCTCCTTCG	53
83	S83	(GGA)5	CCGATGACAGGATCGACGTT	TCCTCACCCACAACACCAAC	55
84	S84	(GGA)7GATGAGGTTGAGGACGAGCTGTGGACGTCGAGGGAGGTGGAAGTGGATGTAGGAGTGGTGGTCATATTCTTCGCA(TTG)5	GCCTGTGTCAGCTCGTTACT	AGCCTCCTCTGTGAGATCCG	55.5
85	S85	(GTTTG)5	CTTCGTCTTGGGCCATGACT	CTCCACATGCCCATGGTTCT	55
86	S86	(T)10GTGATACTGGATGGAGCGAATCCCCACCCGCCAAG(A)10	GGACAGGGCTCAATCTAGGC	GTGGGGTTGTTCACCTGCTA	55.5
87	S87	(T)11CTATTTTTGTAAATTTCTTTTTGTGGAAGCATGAATGTGAGGAGTATTTCAGAAGCCTCAACAATGCTTCTCTGATTTTGATGTAGATGAGAGAGAAAGT(AG)8	ACAACCACCCTCGTTTCCAA	TGAAGACCCCAGGAGCAGTA	54
88	S88	(T)12GGA(TG)7	TCCTGGTGGAGTAGGCTTCA	TCAGAATCCCCAGGCTCAGT	55.5
89	S89	(TAA)6	ACCACTCTCTGACTCCCTCTC	CTCTCGCAGAACGCCTCTAG	55.5
90	S90	(TAGA)7	AGCAATTAACTTACACTTACTTGCCT	CTGTGATGATCAGCAACGCG	51.5
91	S91	(TATC)7	CCGGACAGTTCTGTGTGTCA	AGCTCTGATACCATGTAGAGAGA	51.5
92	S92	(TATT)5	CGGGAGAGAACGAGAGGAAG	GGGCTCACAAATCGAATGAT	51.5
93	S93	(TC)23T(TC)5	GCCTTTGATTATCTGGTATCGGAC	TCTTGGTTGCTAGGGAGGACA	52.5
94	S94	(TC)6	TCGTGGACGTCGACAACATT	AGCACTTGTCCGTATTGGCA	53.5
95	S95	(TC)7	CCATGGCACAACACATTAGC	AAGCAAGCCTGTGATGCTTT	52
96	S96	(TC)7GCTCTCTCTCT(CA)7	TCAAGGAGACGAGGGAGAGG	CTGAAAAGCCAGATGCAGAGC	55.5
97	S97	(TCA)9	TTCTTCTGCGTCACTCCCAG	CACAGGTGAACAGGGAGGTC	55.5
98	S98	(TCCGA)5	GCAGAACCACCAAGACTCCA	CCTCCCCAAGCATCATCCTC	55.5
99	S99	(TCG)5	CCTCCGCTACCACTTCCATT	ACCCCAATCCCTAACCCTGA	55.5
100	S100	(TCT)5(TGC)5	ACCTCGAAAGGGTTGTCCTT	CGAAGACGAAGACCGAGTTC	52.5
101	S101	(TG)10(AG)6	GTCCGAGTTCTTTGACGAGC	AAAACCATCTCCATCCTCCC	52
102	S102	(TG)7	GAGGTGATCTCGGCATCCAG	TACACCCTGCTCTCTCCCAA	55.5
103	S103	(TG)8	GTATCCAACGGTCCAACCAC	GCAGCAATAGGAATTTGACACC	52
104	S104	(TGC)10	AGGCAACGAACCAGTATGGG	AAAAGCCCATTCATCTGCGC	53.5
105	S105	(TGTA)6	GATTCGCTAGCGCAAAACGT	ACCAGAACCAAGTAAGCAGCA	53
106	S106	(TGTAT)6	GCTTCATTCGCCAGCTCAAC	GATGAAGTCCTCGTTGCCGA	55
107	S107	(TTA)5	CTGCGGAGGATAAGTAGGCG	CGCGATTTCTCCAGATTCGC	55.5
108	S108	(TTA)8	ATGATATGCCGTTGGGAAAA	GCTACCCTCGAACCTCTCCT	50
109	S109	(TTAA)6	ACCCAACCCCAAACATCGTT	CTGGAGATCAGAGACGACGC	55.5
110	S110	(TTAA)6	GCTCGCAACAACAAACAAAA	GGGCTGAGAATTGAGAACCA	51
111	S111	(TTAAT)5	AATGACGACGGCCTCTTCAG	CTACCCGATCCGATTCAGGC	55.5
112	S112	(TTAT)5	AAGTTACGATGATAGTTAACAAGTGAT	CTGGTGCCAAGGTCGAGAAT	50
113	S113	(TTCA)5	CCCCCTTCGCTTTCTCTGTT	GCCCAGCCCTCAAAGTTTTG	55
114	S114	(TTCT)5	ATTTCAGAAGCCCCCACCTT	GCAAAGGCTCCAGTGTCAGA	53.5
115	S115	(TTCTG)5	GAAAAGACTCGAGCCCTCCC	TCCTGTTGAACCCTGCATGA	54
116	S116	(TTGT)7	GTGCAAAGTGTGATGATGCTCA	GCCCCATGGAAAACAAAGGG	52.5
117	S117	(TTTA)6	TGGCGATCCTCCGATACAGA	AGGGTTCAGGCTTCACACAC	55
118	S118	(TTTCT)5	GTGCTGCTCACTCCCTTCTT	CGACCAAGGTCACTTTCCCA	55
119	S119	(TTTTC)5	ATTCGTGTCTGAAGTGGCGT	CACGTACGGGTTCTATGCGA	53.5
120	S120	G8(GA)32	CTCICCTATCGGCAGCAACT	ACTTCCICCATCCTTACACCAT	51
