# Supplementary material for: Genetic diversity and core collection of Polygonati Rhizoma in China via SSR markers
Source: Front Plant Sci. 2025 Nov 6;16:1674396. doi: 10.3389/fpls.2025.1674396 (PMC12631632; doi:10.3389/fpls.2025.1674396)
Supplement: Supplementary file 5 [file Table3.xls]

## Sheet: Sheet1
Allelic amplification dataset of 18 pairs of highly polymorphic primers(Raw data for GenAlEx 6.5 software analysis)
sample	pop	3		4		13		15		21		34		27		69		55		101		52		105		83		113		109		99		96		102
AHDH2-1	DH	205	205	0	0	228	228	258	258	270	270	214	214	224	224	235	235	362	362	292	292	0	0	0	0	213	213	260	260	0	0	303	303	248	248	0	0
AHDH2-2	DH	205	205	0	0	228	228	0	0	224	224	320	320	224	224	235	235	362	362	212	212	0	0	0	0	213	213	284	284	220	220	0	0	248	248	0	0
AHDH2-3	DH	205	205	300	300	231	231	258	258	320	320	214	214	224	224	235	235	362	362	212	212	0	0	0	0	213	213	372	372	248	248	0	0	248	248	0	0
AHDH2-4	DH	205	205	0	0	228	228	0	0	0	0	314	314	224	224	235	235	362	362	212	212	0	0	0	0	339	339	208	208	0	0	0	0	248	248	0	0
AHDH3-1	DH	205	205	240	240	0	0	0	0	0	0	226	226	360	360	235	235	362	362	212	212	0	0	240	240	213	213	272	272	220	220	0	0	248	248	0	0
AHDH3-10	DH	205	205	240	240	0	0	321	321	320	320	226	226	360	360	235	235	362	362	0	0	0	0	0	0	213	213	0	0	0	0	0	0	248	248	0	0
AHDH3-2	DH	205	205	240	240	0	0	249	249	0	0	358	358	360	360	285	285	362	362	0	0	0	0	0	0	213	213	0	0	220	220	0	0	248	248	0	0
AHDH3-3	DH	205	205	240	240	0	0	0	0	0	0	358	358	360	360	235	235	362	362	212	212	0	0	0	0	351	351	0	0	220	220	0	0	248	248	0	0
AHDH3-5	DH	205	205	240	240	0	0	0	0	320	320	358	358	360	360	235	235	362	362	212	212	0	0	296	296	0	0	268	268	220	220	0	0	248	248	0	0
AHDH3-6	DH	205	205	240	240	0	0	258	258	0	0	226	226	360	360	235	235	362	362	0	0	0	0	0	0	213	213	0	0	220	220	288	288	0	0	0	0
AHDH4-10	DH	205	205	240	240	237	237	258	258	0	0	0	0	360	360	235	235	362	362	212	212	0	0	296	296	213	213	0	0	224	224	0	0	248	248	0	0
AHDH4-2	DH	205	205	240	240	0	0	0	0	0	0	358	358	360	360	235	235	0	0	0	0	0	0	240	240	0	0	352	352	0	0	0	0	248	248	0	0
AHDH4-8	DH	205	205	240	240	0	0	0	0	0	0	358	358	360	360	235	235	362	362	212	212	0	0	296	296	0	0	0	0	0	0	0	0	248	248	0	0
AHDH4-9	DH	205	205	240	240	0	0	0	0	0	0	266	266	400	400	235	235	362	362	212	212	0	0	296	296	264	264	0	0	0	0	0	0	248	248	0	0
CQDH5-3	DH	205	205	240	240	0	0	258	258	0	0	0	0	0	0	235	235	362	362	212	212	0	0	288	288	312	312	268	268	0	0	399	399	248	248	0	0
CQDH5-4	DH	205	205	205	205	0	0	0	0	0	0	260	260	0	0	235	235	362	362	212	212	0	0	0	0	213	213	368	368	0	0	0	0	248	248	0	0
CQDH5-6	DH	205	205	0	0	0	0	0	0	0	0	0	0	0	0	235	235	362	362	0	0	0	0	0	0	312	312	268	268	0	0	399	399	248	248	0	0
CQDH5-7	DH	205	205	0	0	0	0	0	0	0	0	0	0	0	0	235	235	362	362	212	212	0	0	0	0	312	312	268	268	0	0	399	399	248	248	0	0
GZDH13-1	DH	300	300	220	220	228	228	219	219	320	320	266	266	248	248	230	230	224	224	232	232	0	0	0	0	303	303	236	236	396	396	240	240	228	228	0	0
GZDH13-10	DH	0	0	220	220	228	228	219	219	320	320	264	264	272	272	230	230	224	224	0	0	285	285	0	0	330	330	256	256	0	0	0	0	228	228	222	222
GZDH13-4	DH	0	0	0	0	0	0	0	0	0	0	222	222	240	240	235	235	362	362	0	0	354	354	296	296	0	0	0	0	244	244	0	0	256	256	222	222
GZDH13-5	DH	205	205	0	0	0	0	0	0	244	244	358	358	224	224	235	235	362	362	212	212	333	333	0	0	0	0	376	376	0	0	0	0	248	248	244	244
GZDH13-6	DH	270	270	220	220	228	228	219	219	320	320	264	264	0	0	230	230	224	224	292	292	345	345	296	296	330	330	256	256	0	0	0	0	0	0	0	0
GZDH13-8	DH	320	320	255	255	276	276	375	375	262	262	0	0	248	248	305	305	0	0	0	0	0	0	296	296	0	0	0	0	272	272	363	363	0	0	0	0
GZDH13-9	DH	0	0	220	220	228	228	219	219	320	320	264	264	0	0	230	230	224	224	292	292	0	0	296	296	0	0	256	256	224	224	240	240	228	228	222	222
HBDH11-4	DH	0	0	0	0	0	0	0	0	0	0	314	314	248	248	235	235	362	362	0	0	201	201	0	0	213	213	0	0	0	0	0	0	0	0	366	366
HBDH11-3	DH	205	205	0	0	228	228	225	225	224	224	216	216	0	0	235	235	362	362	0	0	297	297	296	296	363	363	0	0	272	272	0	0	248	248	222	222
HBDH6-2	DH	0	0	235	235	0	0	0	0	0	0	374	374	224	224	235	235	362	362	0	0	357	357	0	0	0	0	312	312	0	0	0	0	0	0	0	0
HBDH6-1	DH	0	0	235	235	232	232	0	0	0	0	358	358	224	224	235	235	362	362	0	0	360	360	0	0	213	213	312	312	0	0	0	0	0	0	0	0
HBDH6-3	DH	0	0	0	0	0	0	0	0	0	0	358	358	224	224	235	235	362	362	0	0	348	348	304	304	213	213	0	0	0	0	0	0	0	0	366	366
HBDH6-4	DH	0	0	235	235	0	0	0	0	0	0	358	358	224	224	235	235	362	362	0	0	357	357	0	0	213	213	312	312	0	0	0	0	0	0	266	266
HBDH27-1	DH	215	215	240	240	0	0	0	0	224	224	0	0	224	224	235	235	362	362	212	212	0	0	0	0	213	213	256	256	224	224	0	0	248	248	254	254
HBDH27-10	DH	0	0	0	0	0	0	225	225	0	0	324	324	224	224	235	235	362	362	0	0	0	0	0	0	213	213	208	208	0	0	0	0	248	248	254	254
HBDH27-2	DH	0	0	0	0	0	0	225	225	224	224	256	256	224	224	235	235	362	362	212	212	0	0	240	240	213	213	256	256	0	0	0	0	248	248	0	0
HBDH27-4	DH	205	205	240	240	0	0	225	225	224	224	358	358	224	224	235	235	362	362	212	212	0	0	0	0	213	213	256	256	0	0	0	0	248	248	0	0
HBDH28-8	DH	0	0	240	240	396	396	225	225	224	224	358	358	224	224	235	235	362	362	0	0	0	0	0	0	219	219	368	368	0	0	0	0	248	248	0	0
HNDH15-10	DH	0	0	0	0	0	0	0	0	0	0	0	0	224	224	235	235	362	362	0	0	345	345	288	288	0	0	0	0	0	0	0	0	0	0	266	266
HNDH15-3	DH	205	205	255	255	0	0	258	258	206	206	260	260	224	224	235	235	362	362	212	212	0	0	0	0	0	0	0	0	220	220	0	0	248	248	0	0
HNDH15-4	DH	0	0	255	255	0	0	0	0	0	0	0	0	224	224	235	235	362	362	0	0	279	279	0	0	0	0	312	312	0	0	0	0	0	0	0	0
HNDH15-6	DH	0	0	0	0	0	0	0	0	0	0	0	0	224	224	235	235	362	362	216	216	345	345	0	0	213	213	300	300	0	0	0	0	0	0	210	210
HNDH15-7	DH	0	0	0	0	0	0	0	0	0	0	212	212	292	292	235	235	362	362	216	216	357	357	0	0	0	0	376	376	0	0	0	0	0	0	266	266
HNDH17-10	DH	0	0	0	0	0	0	0	0	0	0	0	0	224	224	235	235	362	362	0	0	0	0	0	0	0	0	0	0	0	0	0	0	0	0	0	0
HNDH17-2	DH	0	0	0	0	0	0	0	0	0	0	0	0	224	224	235	235	362	362	0	0	201	201	0	0	0	0	0	0	0	0	0	0	0	0	302	302
HNDH17-5	DH	0	0	0	0	0	0	0	0	0	0	0	0	224	224	235	235	362	362	0	0	201	201	292	292	0	0	0	0	0	0	0	0	0	0	304	304
JXDH20-1	DH	210	210	0	0	0	0	0	0	0	0	216	216	0	0	235	235	362	362	0	0	0	0	240	240	213	213	0	0	0	0	0	0	0	0	344	344
ZJDH29-1	DH	205	205	240	240	0	0	258	258	0	0	358	358	360	360	235	235	362	362	212	212	0	0	0	0	231	231	0	0	220	220	0	0	248	248	0	0
ZJDH29-10	DH	205	205	240	240	237	237	258	258	0	0	358	358	224	224	235	235	362	362	212	212	0	0	240	240	213	213	268	268	0	0	0	0	304	304	254	254
ZJDH29-3	DH	0	0	240	240	0	0	258	258	224	224	358	358	224	224	235	235	362	362	212	212	0	0	296	296	213	213	220	220	220	220	0	0	304	304	0	0
ZJDH29-7	DH	0	0	240	240	0	0	258	258	0	0	358	358	224	224	235	235	362	362	212	212	0	0	240	240	213	213	0	0	0	0	0	0	248	248	0	0
HBDH21-1	DH	210	210	265	265	234	234	258	258	224	224	0	0	236	236	0	0	362	362	228	228	336	336	0	0	342	342	208	208	0	0	279	279	0	0	208	208
HBDH21-2	DH	215	215	0	0	378	378	0	0	0	0	0	0	236	236	0	0	392	392	0	0	288	288	0	0	0	0	0	0	0	0	0	0	0	0	360	360
HBDH21-3	DH	0	0	260	260	387	387	0	0	0	0	0	0	236	236	0	0	362	362	228	228	0	0	252	252	345	345	312	312	0	0	0	0	0	0	360	360
HBDH21-4	DH	210	210	265	265	234	234	258	258	224	224	308	308	236	236	230	230	362	362	228	228	336	336	0	0	306	306	264	264	0	0	279	279	396	396	0	0
HBDH22-3	DH	305	305	0	0	0	0	225	225	0	0	0	0	0	0	240	240	0	0	0	0	0	0	292	292	0	0	0	0	0	0	0	0	0	0	224	224
HBDH22-6	DH	0	0	260	260	0	0	0	0	0	0	0	0	0	0	0	0	0	0	0	0	0	0	292	292	0	0	0	0	0	0	219	219	0	0	0	0
HBDH22-10	DH	315	315	260	260	0	0	0	0	0	0	0	0	0	0	0	0	0	0	0	0	396	396	292	292	0	0	0	0	0	0	219	219	0	0	254	254
HBDH22-8	DH	0	0	260	260	0	0	0	0	0	0	214	214	0	0	240	240	0	0	0	0	246	246	292	292	0	0	0	0	0	0	0	0	0	0	224	224
HBDH22-9	DH	0	0	0	0	0	0	0	0	0	0	214	214	0	0	240	240	0	0	0	0	0	0	292	292	0	0	0	0	0	0	0	0	0	0	0	0
HBDH22-3	DH	0	0	0	0	231	231	0	0	0	0	0	0	0	0	235	235	0	0	0	0	213	213	0	0	0	0	312	312	232	232	0	0	0	0	260	260
HBDH25-10	DH	0	0	0	0	213	213	0	0	0	0	0	0	236	236	0	0	0	0	0	0	213	213	0	0	0	0	312	312	0	0	0	0	0	0	224	224
HBDH25-6	DH	0	0	260	260	213	213	0	0	0	0	0	0	0	0	235	235	362	362	0	0	336	336	0	0	0	0	312	312	0	0	0	0	0	0	0	0
HBDH25-7	DH	0	0	0	0	0	0	0	0	0	0	0	0	236	236	240	240	0	0	0	0	288	288	0	0	0	0	0	0	0	0	0	0	0	0	224	224
HNDH30-1	DH	0	0	0	0	0	0	0	0	0	0	0	0	0	0	0	0	0	0	0	0	219	219	0	0	0	0	0	0	0	0	0	0	0	0	272	272
HNDH30-10	DH	0	0	0	0	0	0	0	0	0	0	0	0	0	0	0	0	0	0	0	0	0	0	0	0	0	0	0	0	0	0	0	0	0	0	0	0
HNDH30-4	DH	0	0	0	0	366	366	0	0	0	0	0	0	208	208	0	0	0	0	0	0	216	216	0	0	234	234	0	0	0	0	0	0	0	0	0	0
HNDH30-5	DH	0	0	0	0	0	0	0	0	0	0	0	0	0	0	0	0	0	0	0	0	207	207	0	0	0	0	0	0	0	0	0	0	0	0	0	0
HNDH30-6	DH	0	0	0	0	0	0	225	225	0	0	0	0	0	0	0	0	256	256	0	0	228	228	292	292	0	0	0	0	0	0	0	0	0	0	0	0
HNDH30-7	DH	0	0	260	260	0	0	225	225	0	0	0	0	204	204	235	235	256	256	228	228	228	228	0	0	0	0	0	0	0	0	0	0	0	0	0	0
HNDH30-8	DH	0	0	0	0	0	0	0	0	0	0	0	0	228	228	0	0	0	0	0	0	231	231	0	0	0	0	0	0	0	0	0	0	0	0	0	0
HNDH30-9	DH	0	0	0	0	213	213	0	0	0	0	0	0	0	0	240	240	0	0	0	0	0	0	0	0	0	0	0	0	0	0	0	0	0	0	218	218
SXDH31-1	DH	0	0	260	260	0	0	0	0	0	0	0	0	0	0	0	0	0	0	0	0	213	213	0	0	0	0	0	0	0	0	231	231	0	0	360	360
SXDH31-6	DH	0	0	0	0	213	213	0	0	0	0	0	0	0	0	0	0	392	392	0	0	228	228	0	0	0	0	0	0	0	0	0	0	0	0	358	358
SXDH31-8	DH	0	0	260	260	231	231	0	0	0	0	0	0	0	0	235	235	0	0	0	0	207	207	0	0	0	0	0	0	0	0	0	0	0	0	0	0
XZDH32-1	DH	0	0	235	235	0	0	0	0	0	0	0	0	216	216	235	235	0	0	0	0	207	207	0	0	0	0	0	0	0	0	0	0	0	0	0	0
XZDH32-2	DH	0	0	235	235	0	0	0	0	0	0	0	0	216	216	235	235	0	0	0	0	255	255	0	0	342	342	212	212	0	0	0	0	0	0	0	0
XZDH32-4	DH	0	0	235	235	0	0	0	0	0	0	226	226	216	216	235	235	0	0	0	0	0	0	0	0	216	216	220	220	0	0	0	0	0	0	0	0
GXD1-10	DHJ	0	0	0	0	228	228	0	0	320	320	390	390	0	0	0	0	224	322	0	0	0	0	296	296	321	321	256	256	0	0	0	0	0	0	0	0
GXD1-3	DHJ	300	300	220	220	228	228	219	219	320	320	280	280	0	0	230	230	224	322	0	0	321	321	292	292	330	330	256	256	272	272	0	0	260	260	0	0
GXD1-4	DHJ	300	300	220	220	228	228	219	219	320	320	280	280	0	0	230	230	224	322	0	0	285	285	296	296	330	330	256	256	224	224	0	0	0	0	0	0
GXD1-5	DHJ	0	0	220	220	228	228	0	0	320	320	276	276	0	0	230	230	224	322	0	0	321	321	296	296	330	330	256	256	0	0	0	0	0	0	0	0
GXD1-7	DHJ	0	0	210	210	228	228	0	0	320	320	0	0	0	0	240	240	224	322	0	0	0	0	296	296	330	330	256	256	0	0	0	0	0	0	0	0
GXD1-8	DHJ	380	380	210	220	228	228	219	219	320	320	262	262	0	0	240	240	224	322	0	0	342	342	296	296	330	330	256	256	272	272	0	0	0	0	222	222
GXD1-9	DHJ	0	0	210	210	228	228	219	219	320	320	390	390	0	0	0	0	224	322	0	0	0	0	0	0	330	330	256	256	220	220	0	0	272	272	0	0
YND2-1	DHJ	225	225	220	220	225	225	234	234	320	320	390	390	0	0	230	230	224	224	0	0	0	0	296	296	0	0	256	256	0	0	0	0	228	228	0	0
YND2-10	DHJ	225	225	220	220	228	228	219	219	320	320	0	0	0	0	230	215	224	224	0	0	0	0	0	0	354	354	256	256	396	396	0	0	228	228	0	0
YND2-2	DHJ	225	225	220	220	225	225	219	219	320	320	0	0	0	0	230	230	224	224	260	260	348	348	0	0	0	0	0	0	396	396	0	0	0	0	0	0
YND2-4	DHJ	225	225	220	220	228	228	219	219	320	320	0	0	0	0	230	230	224	224	236	236	0	0	0	0	0	0	256	256	0	0	243	243	228	228	0	0
YND2-5	DHJ	225	225	220	220	228	228	219	219	320	320	0	0	248	248	230	230	224	224	0	0	0	0	0	0	312	312	256	256	396	396	0	0	228	228	0	0
YND2-6	DHJ	225	225	220	220	228	228	219	219	320	320	334	334	260	260	230	230	224	224	0	0	0	0	296	296	357	357	256	256	396	396	240	240	228	228	0	0
YND2-7	DHJ	225	225	220	220	228	228	219	219	320	320	0	0	0	0	230	230	224	224	0	0	0	0	0	0	312	312	256	256	396	396	240	240	228	228	222	222
YND2-8	DHJ	225	225	220	220	225	225	219	219	320	320	390	390	260	260	230	230	224	224	256	256	285	285	0	0	351	351	228	228	0	0	0	0	228	228	0	0
YND2-9	DHJ	260	260	260	260	228	228	219	219	318	318	0	0	248	248	230	230	224	322	256	256	285	285	0	0	303	315	256	256	0	0	0	0	0	0	0	0
YND4-1	DHJ	225	225	325	325	228	228	255	255	318	318	344	344	220	220	290	290	322	322	332	332	0	0	268	268	303	312	256	256	224	224	0	0	0	0	204	204
YND4-2	DHJ	225	225	0	0	228	228	255	255	320	320	0	0	0	0	230	230	224	322	332	332	285	285	0	0	303	312	300	300	396	396	252	252	228	228	274	274
YND4-3	DHJ	225	225	0	0	228	228	255	255	318	318	314	314	0	0	230	230	224	322	304	304	285	285	0	0	303	312	300	300	396	396	0	0	228	228	274	274
YND4-4	DHJ	225	225	210	210	228	228	255	255	318	318	314	314	248	248	230	230	224	322	320	320	213	213	0	0	303	312	0	0	388	388	252	252	228	228	0	0
YND4-5	DHJ	225	225	0	0	228	228	255	255	320	320	0	0	0	0	230	230	224	224	332	332	285	285	0	0	312	312	256	256	224	224	228	228	0	0	226	226
YND4-6	DHJ	225	225	210	210	228	228	255	255	318	318	314	314	0	0	230	230	224	322	332	332	213	213	0	0	312	312	256	256	388	388	0	0	228	228	360	360
YND4-7	DHJ	225	225	210	210	228	228	255	255	320	320	0	0	220	220	230	230	224	322	332	332	240	240	0	0	312	312	256	256	388	388	0	0	0	0	0	0
YND4-8	DHJ	225	225	0	0	228	228	255	255	320	320	360	360	220	220	215	215	224	322	332	332	285	285	0	0	312	312	256	256	388	388	252	252	0	0	0	0
YND3-1	DHJ	0	0	0	0	0	0	0	0	0	0	0	0	0	0	0	0	0	0	0	0	312	312	0	0	342	342	256	256	0	0	240	240	0	0	0	0
YND3-10	DHJ	260	260	205	205	228	228	219	219	318	318	264	264	248	248	230	230	224	322	0	0	312	312	0	0	225	225	256	256	396	396	243	243	0	0	0	0
YND3-2	DHJ	225	225	220	220	228	228	219	219	318	318	0	0	248	248	240	240	224	224	0	0	0	0	0	0	225	225	256	256	396	396	240	240	0	0	0	0
YND3-3	DHJ	0	0	205	205	228	228	0	0	318	318	0	0	248	248	230	230	224	322	0	0	0	0	0	0	225	225	256	256	396	396	0	0	0	0	0	0
YND3-4	DHJ	0	0	205	205	225	225	219	219	318	318	0	0	0	0	230	230	224	322	0	0	0	0	0	0	309	309	256	256	396	396	0	0	228	228	0	0
YND3-5	DHJ	225	225	260	260	225	225	219	219	318	318	390	390	248	248	230	230	224	322	0	0	0	0	0	0	345	345	256	256	396	396	240	240	0	0	0	0
YND3-6	DHJ	225	225	205	205	228	228	219	219	318	318	0	0	248	248	230	230	224	322	0	0	0	0	0	0	0	0	256	256	0	0	0	0	0	0	0	0
YND3-7	DHJ	225	225	205	205	228	228	219	219	320	320	262	262	248	248	230	230	224	322	0	0	312	312	0	0	225	225	256	256	396	396	240	240	0	0	0	0
YND3-8	DHJ	0	0	260	260	228	228	219	219	320	320	0	0	248	248	230	230	224	322	0	0	285	285	0	0	225	225	256	256	396	396	243	243	0	0	0	0
YND3-9	DHJ	225	225	210	210	228	228	219	219	320	320	0	0	252	252	230	230	224	322	0	0	285	285	0	0	345	345	256	256	396	396	243	243	0	0	0	0
YND5-2	DHJ	225	225	260	260	0	0	219	219	318	318	0	0	248	248	235	235	224	224	0	0	285	285	252	252	240	240	256	256	0	0	0	0	0	0	0	0
YND5-3	DHJ	225	225	0	0	0	0	219	219	318	318	0	0	248	248	235	235	224	224	0	0	339	339	0	0	0	0	256	256	0	0	0	0	0	0	266	266
YND5-4	DHJ	225	225	260	260	0	0	219	219	318	318	0	0	248	248	235	235	224	224	0	0	285	285	0	0	240	240	256	256	0	0	0	0	0	0	0	0
YND5-5	DHJ	225	225	0	0	0	0	219	219	318	318	0	0	248	248	235	235	224	224	0	0	285	285	0	0	0	0	256	256	0	0	0	0	0	0	0	0
YND5-6	DHJ	225	225	0	0	231	231	219	219	318	318	0	0	248	248	235	235	224	224	0	0	285	285	0	0	0	0	0	0	0	0	270	270	0	0	0	0
YND5-7	DHJ	225	225	220	220	231	231	219	219	318	318	0	0	248	248	235	235	224	224	0	0	285	285	0	0	0	0	256	256	0	0	0	0	0	0	0	0
YND5-8	DHJ	225	225	0	0	0	0	219	219	318	318	0	0	248	248	235	235	224	224	0	0	329	329	0	0	0	0	0	0	0	0	0	0	0	0	0	0
HBHB-3	HB	0	0	0	0	0	0	0	0	282	282	0	0	0	0	230	230	0	0	236	236	0	0	296	296	207	207	224	224	280	280	333	333	0	0	0	0
HBHB-7	HB	0	0	0	0	0	0	0	0	280	280	208	208	0	0	235	235	0	0	0	0	285	285	0	0	210	210	300	300	0	0	333	333	0	0	246	246
HBHB-8	HB	0	0	0	0	0	0	0	0	280	280	0	0	0	0	235	235	0	0	0	0	285	285	256	256	210	210	224	224	0	0	333	333	0	0	246	246
HBHB-9	HB	0	0	0	0	0	0	0	0	280	280	0	0	0	0	235	235	0	0	0	0	285	285	0	0	210	210	224	224	0	0	0	0	0	0	246	246
SCHJD-2	HJ	215	215	0	0	0	0	0	0	0	0	0	0	296	296	240	240	328	328	0	0	240	240	396	396	252	252	0	0	0	0	0	0	0	0	272	272
SCHJD-3	HJ	0	0	240	240	228	228	342	342	370	370	254	254	0	0	215	215	362	362	220	220	285	285	296	296	396	396	356	356	0	0	330	330	0	0	0	0
SCHJD-9	HJ	215	215	0	0	237	237	0	0	0	0	0	0	0	0	235	235	362	362	0	0	240	240	396	396	252	252	0	0	0	0	0	0	0	0	272	272
SCHJE-2	HJ	0	0	0	0	0	0	0	0	0	0	0	0	0	0	0	0	362	362	0	0	231	231	396	396	291	291	0	0	0	0	0	0	0	0	272	272
SCHJE-3	HJ	0	0	0	0	0	0	342	342	0	0	0	0	0	0	0	0	328	328	0	0	231	231	396	396	297	297	356	356	0	0	0	0	0	0	272	272
SCHJE-6	HJ	0	0	0	0	0	0	342	342	0	0	0	0	0	0	0	0	328	328	0	0	231	231	396	396	297	297	356	356	0	0	0	0	0	0	0	0
SCHJE-1	HJ	0	0	0	0	0	0	0	0	0	0	0	0	0	0	240	240	330	330	0	0	240	240	0	0	0	0	0	0	0	0	0	0	0	0	272	272
SCHJE-9	HJ	0	0	0	0	0	0	228	228	0	0	0	0	0	0	240	240	330	330	228	228	345	345	292	292	333	333	0	0	0	0	0	0	0	0	224	224
SCHJE-4	HJ	0	0	0	0	0	0	228	228	0	0	0	0	0	0	240	240	330	330	0	0	240	240	0	0	0	0	0	0	0	0	0	0	0	0	272	272
SCHJE-5	HJ	0	0	0	0	0	0	225	225	0	0	0	0	0	0	240	240	330	330	0	0	240	240	292	292	0	0	0	0	0	0	0	0	0	0	236	236
SCHJE-7	HJ	0	0	0	0	0	0	0	0	0	0	0	0	0	0	240	240	0	0	0	0	240	240	292	292	0	0	0	0	0	0	0	0	0	0	272	272
SCHJE-8	HJ	0	0	0	0	0	0	0	0	0	0	0	0	228	228	240	240	330	330	0	0	240	240	292	292	0	0	0	0	0	0	0	0	0	0	272	272
SXHJH-10	HJ	280	280	240	355	228	228	342	342	0	0	254	254	0	0	215	215	362	362	220	220	0	0	0	0	396	396	0	0	220	220	327	327	244	244	272	272
SXHJH-3	HJ	210	210	240	355	228	228	342	342	370	370	254	254	0	0	215	215	362	362	220	220	231	231	0	0	396	396	204	204	220	220	327	327	244	244	272	272
SXHJH-6	HJ	280	280	240	355	0	0	342	342	0	0	254	254	268	268	0	0	362	362	220	220	0	0	0	0	396	396	208	208	0	0	327	327	0	0	0	0
SXHJH-8	HJ	280	280	240	355	228	228	342	342	0	0	254	254	0	0	215	215	362	362	220	220	231	231	0	0	396	396	356	356	0	0	0	0	244	244	272	272
CQHJA-10	HJ	210	210	355	355	228	228	342	342	0	0	254	254	296	296	0	0	330	362	220	220	0	0	0	0	291	291	204	204	0	0	0	0	244	244	0	0
CQHJA-2	HJ	210	210	355	355	228	228	342	342	0	0	254	254	296	296	0	0	362	362	0	0	0	0	396	396	291	291	204	204	0	0	0	0	244	244	272	272
CQHJA-4	HJ	210	210	355	355	0	0	342	342	0	0	254	254	296	296	0	0	362	362	220	220	0	0	396	396	291	291	204	204	0	0	0	0	244	244	272	272
CQHJA-5	HJ	210	210	355	355	228	228	342	342	0	0	254	254	296	296	0	0	362	362	220	220	0	0	0	0	291	291	204	204	0	0	351	351	244	244	272	272
CQHJA-6	HJ	210	210	355	355	228	228	342	342	0	0	254	254	296	296	0	0	330	362	220	220	0	0	0	0	291	291	204	204	0	0	0	0	244	244	0	0
CQHJA-7	HJ	210	210	355	355	234	234	342	342	0	0	254	254	0	0	0	0	330	362	0	0	231	231	396	396	291	291	204	204	0	0	0	0	244	244	0	0
CQHJA-8	HJ	210	210	355	355	228	228	342	342	0	0	254	254	296	296	235	235	330	362	220	220	0	0	0	0	291	291	204	204	0	0	0	0	244	244	0	0
CQHJA-9	HJ	210	210	355	355	228	228	342	342	0	0	254	254	296	296	0	0	330	362	220	220	0	0	0	0	291	291	204	204	0	0	351	351	244	244	272	272
GZHJC-10	HJ	210	210	240	240	234	234	342	342	0	0	0	0	0	0	240	240	362	362	220	220	231	231	0	0	348	348	296	296	224	224	0	0	0	0	0	0
GZHJC-11	HJ	210	210	240	240	228	228	342	342	0	0	270	270	0	0	0	0	362	362	220	220	231	231	0	0	396	396	204	204	0	0	0	0	0	0	0	0
GZHJC-2	HJ	210	210	355	355	228	228	342	342	228	228	254	254	0	0	285	285	362	362	220	220	0	0	396	396	396	396	0	0	0	0	333	333	0	0	0	0
GZHJC-3	HJ	210	210	240	240	228	228	342	342	0	0	270	270	0	0	285	285	362	362	220	220	231	231	0	0	0	0	0	0	0	0	0	0	0	0	0	0
GZHJC-4	HJ	210	210	355	355	219	234	342	342	0	0	254	254	0	0	240	240	362	362	220	220	231	231	396	396	348	348	0	0	220	220	360	360	0	0	0	0
GZHJC-5	HJ	210	210	355	355	228	228	342	342	208	208	270	270	0	0	240	240	362	362	220	220	231	231	296	296	396	396	208	208	220	220	333	333	0	0	0	0
GZHJC-7	HJ	210	210	240	240	0	0	342	342	0	0	270	270	0	0	285	285	362	362	220	220	231	231	396	396	396	396	296	296	220	220	327	327	0	0	0	0
GZHJC-9	HJ	210	210	240	240	228	228	342	342	0	0	270	270	0	0	285	285	362	362	220	220	231	231	0	0	396	396	204	204	220	220	0	0	0	0	344	344
HBHJB-8	HJ	0	0	0	0	0	0	0	0	0	0	312	312	228	228	235	235	232	232	0	0	327	327	0	0	0	0	0	0	0	0	0	0	0	0	0	0
HBHJP-11	HJ	215	215	0	0	0	0	342	342	0	0	0	0	0	0	240	240	362	362	0	0	231	231	396	396	0	0	0	0	0	0	0	0	0	0	272	272
HBHJP-10	HJ	0	0	0	0	0	0	0	0	280	280	0	0	0	0	235	235	248	248	0	0	285	285	0	0	210	210	224	224	0	0	333	333	0	0	246	246
HBHJP-3	HJ	0	0	380	380	0	0	225	225	0	0	0	0	0	0	0	0	252	252	0	0	285	285	360	360	210	210	224	224	0	0	0	0	0	0	236	236
HBHJP-5	HJ	0	0	0	0	0	0	225	225	0	0	0	0	0	0	240	240	254	254	0	0	285	285	0	0	213	213	224	224	0	0	0	0	0	0	236	236
HBHJP-8	HJ	0	0	0	0	0	0	225	225	280	280	0	0	0	0	235	235	0	0	0	0	285	285	0	0	210	210	224	224	0	0	0	0	0	0	246	246
HBHJP-9	HJ	0	0	0	0	0	0	225	225	280	280	0	0	0	0	240	240	0	0	236	236	285	285	360	360	210	210	224	224	0	0	333	333	0	0	236	236
HNHJG-1	HJ	0	0	0	0	0	0	0	0	260	260	0	0	248	248	310	310	0	0	0	0	0	0	0	0	351	351	232	232	0	0	363	363	0	0	0	0
HNHJG-10	HJ	0	0	0	0	0	0	0	0	260	260	0	0	248	248	310	310	0	0	0	0	255	255	0	0	351	351	232	232	0	0	249	249	0	0	0	0
HNHJG-3	HJ	275	275	0	0	0	0	0	0	260	260	0	0	248	248	310	310	0	0	0	0	0	0	0	0	351	351	232	232	0	0	363	363	0	0	0	0
HNHJG-5	HJ	0	0	0	0	0	0	0	0	260	260	0	0	248	248	310	310	0	0	0	0	255	255	0	0	351	351	232	232	0	0	0	0	0	0	0	0
HNHJG-6	HJ	275	275	0	0	0	0	0	0	260	260	0	0	248	248	310	310	0	0	0	0	249	249	0	0	351	351	224	224	0	0	363	363	0	0	0	0
HNHJG-7	HJ	0	0	0	0	0	0	0	0	262	262	0	0	248	248	310	310	0	0	0	0	255	255	0	0	351	351	224	224	0	0	363	363	0	0	0	0
HNHJG-8	HJ	0	0	0	0	0	0	0	0	262	262	0	0	248	248	310	310	0	0	0	0	201	201	0	0	351	351	232	232	0	0	363	363	0	0	0	0
HNHJG-9	HJ	0	0	0	0	0	0	0	0	0	0	0	0	248	248	310	310	0	0	0	0	255	255	0	0	351	351	232	232	0	0	0	0	0	0	346	346
SCHJJ-1	HJ	0	0	0	0	0	0	0	0	0	0	0	0	296	296	240	240	362	362	0	0	240	240	292	292	0	0	0	0	0	0	0	0	0	0	0	0
SCHJJ-3	HJ	210	210	0	0	360	360	342	342	0	0	0	0	296	296	240	240	362	362	0	0	0	0	0	0	0	0	0	0	0	0	0	0	0	0	224	224
SCHJJ-4	HJ	215	215	0	0	0	0	0	0	0	0	0	0	296	296	240	240	362	362	0	0	240	240	292	292	0	0	0	0	0	0	0	0	0	0	272	272
SCHJK-1	HJ	215	215	0	0	0	0	342	342	0	0	0	0	0	0	285	285	362	362	0	0	234	240	0	0	0	0	0	0	0	0	0	0	0	0	272	272
SCHJK-2	HJ	215	215	0	0	0	0	342	342	0	0	0	0	0	0	240	240	362	362	0	0	231	231	268	268	0	0	208	208	0	0	0	0	0	0	272	272
SCHJK-3	HJ	215	215	0	0	0	0	342	342	0	0	0	0	0	0	0	0	362	362	0	0	231	231	292	292	0	0	208	208	0	0	0	0	0	0	272	272
SCHJK-4	HJ	215	215	0	0	0	0	342	342	0	0	0	0	0	0	0	0	362	362	276	276	231	231	396	396	0	0	0	0	0	0	0	0	0	0	0	0
