# Supplementary material for: Genetic diversity and core collection of Polygonati Rhizoma in China via SSR markers
Source: Front Plant Sci. 2025 Nov 6;16:1674396. doi: 10.3389/fpls.2025.1674396 (PMC12631632; doi:10.3389/fpls.2025.1674396)
Supplement: Supplementary file 6 [file Table4.xls]

## Sheet: Sheet1
Table S4 Overall prediction metrics of machine learning models (%)
Model Type	Class	Accuracy	Precision	Recall	F1_Score
SVM-RFE	HJ	81.25	66.67	80	72.73
	DH	81.25	85.71	85.71	85.71
	DHJ	81.25	100	75	85.71
RF	HJ	93.75	100	80	88.89
	DH	93.75	87.5	100	93.33
	DHJ	93.75	100	100	100
