# Supplementary material for: Genetic diversity and core collection of Polygonati Rhizoma in China via SSR markers
Source: Front Plant Sci. 2025 Nov 6;16:1674396. doi: 10.3389/fpls.2025.1674396 (PMC12631632; doi:10.3389/fpls.2025.1674396)
Supplement: Supplementary file 7 [file Table5.xls]

## Sheet: Sheet1
Table S5 Recursive feature selection parameters
Variables	Accuracy	Kappa	AccuracySD	KappaSD	Selected
0.2	0.5199	0.2781	0.07858	0.11
0.3	0.5199	0.2781	0.07858	0.11
0.4	0.5199	0.2781	0.07858	0.11
0.5	0.5199	0.2781	0.07858	0.11
0.6	0.5199	0.2781	0.07858	0.11
0.7	0.5199	0.2781	0.07858	0.11
0.8	0.5213	0.2803	0.07936	0.1114
0.9	0.5212	0.2803	0.08025	0.1125
1	0.8459	0.7598	0.09102	0.1425	*
