# Supplementary material for: Genetic diversity and core collection of Polygonati Rhizoma in China via SSR markers
Source: Front Plant Sci. 2025 Nov 6;16:1674396. doi: 10.3389/fpls.2025.1674396 (PMC12631632; doi:10.3389/fpls.2025.1674396)
Supplement: Supplementary file 8 [file Table6.xls]

## Sheet: Sheet1
Table S6 Analysis of molecular variance (AMOVA) of different species and populations of Polygonatum.Mill.
Species	Source	df	SS	MS	Est. Var.	%
All populations	Among Pops	3	325.424	108.475	1.272	0.19
	Among Indiv	171	1780.72	10.414	5.15	0.79
	Within Indiv	175	20	0.114	0.114	0.02
	Total	349	2126.14		6.536	1
DH	Among Pops	18	432.207	24.011	2.141	0.39
	Among Indiv	59	388.255	6.581	3.29	0.61
	Within Indiv	78	0	0	0	0
	Total	155	820.462		5.432	1
DHJ	Among Pops	4	148.697	37.174	1.864	0.34
	Among Indiv	36	243.595	6.767	3.206	0.59
	Within Indiv	41	14.5	0.354	0.354	0.07
	Total	81	406.793		5.424	1
HJ	Among Pops	9	345.769	38.419	3.087	0.54
	Among Indiv	45	234.722	5.216	2.558	0.45
	Within Indiv	55	5.5	0.1	0.1	0.02
	Total	109	585.991		5.745	1
