# Supplementary material for: Genetic diversity and core collection of Polygonati Rhizoma in China via SSR markers
Source: Front Plant Sci. 2025 Nov 6;16:1674396. doi: 10.3389/fpls.2025.1674396 (PMC12631632; doi:10.3389/fpls.2025.1674396)
Supplement: Supplementary file 12 [file Table10.xls]

## Sheet: Supplementary table8
Allele amplification dataset of C42 primary core collection
sample	pop	3		4		13		15		21		34		27		69		55		101		52		105		83		113		109		99		96		102
AHJDH2-1	DH	205	205	0	0	228	228	258	258	270	270	214	214	224	224	235	235	362	362	292	292	0	0	0	0	213	213	260	260	0	0	303	303	248	248	0	0
AHDH3-6	DH	205	205	240	240	0	0	258	258	0	0	226	226	360	360	235	235	362	362	0	0	0	0	0	0	213	213	0	0	220	220	288	288	0	0	0	0
AHDH4-2	DH	205	205	240	240	0	0	0	0	0	0	358	358	360	360	235	235	0	0	0	0	0	0	240	240	0	0	352	352	0	0	0	0	248	248	0	0
CQDH5-4	DH	205	205	205	205	0	0	0	0	0	0	260	260	0	0	235	235	362	362	212	212	0	0	0	0	213	213	368	368	0	0	0	0	248	248	0	0
GZDH13-1	DH	300	300	220	220	228	228	219	219	320	320	266	266	248	248	230	230	224	224	232	232	0	0	0	0	303	303	236	236	396	396	240	240	228	228	0	0
GZDH13-4	DH	0	0	0	0	0	0	0	0	0	0	222	222	240	240	235	235	362	362	0	0	354	354	296	296	0	0	0	0	244	244	0	0	256	256	222	222
GZDH13-5	DH	205	205	0	0	0	0	0	0	244	244	358	358	224	224	235	235	362	362	212	212	333	333	0	0	0	0	376	376	0	0	0	0	248	248	244	244
GZDH13-6	DH	270	270	220	220	228	228	219	219	320	320	264	264	0	0	230	230	224	224	292	292	345	345	296	296	330	330	256	256	0	0	0	0	0	0	0	0
GZDH13-8	DH	320	320	255	255	276	276	375	375	262	262	0	0	248	248	305	305	0	0	0	0	0	0	296	296	0	0	0	0	272	272	363	363	0	0	0	0
HBDH11-3	DH	205	205	0	0	228	228	225	225	224	224	216	216	0	0	235	235	362	362	0	0	297	297	296	296	363	363	0	0	272	272	0	0	248	248	222	222
HBDH27-1	DH	215	215	240	240	0	0	0	0	224	224	0	0	224	224	235	235	362	362	212	212	0	0	0	0	213	213	256	256	224	224	0	0	248	248	254	254
HBDH28-8	DH	0	0	240	240	396	396	225	225	224	224	358	358	224	224	235	235	362	362	0	0	0	0	0	0	219	219	368	368	0	0	0	0	248	248	0	0
HNDH15-7	DH	0	0	0	0	0	0	0	0	0	0	212	212	292	292	235	235	362	362	216	216	357	357	0	0	0	0	376	376	0	0	0	0	0	0	266	266
JXDH20-1	DH	210	210	0	0	0	0	0	0	0	0	216	216	0	0	235	235	362	362	0	0	0	0	240	240	213	213	0	0	0	0	0	0	0	0	344	344
ZJDH29-3	DH	0	0	240	240	0	0	258	258	224	224	358	358	224	224	235	235	362	362	212	212	0	0	296	296	213	213	220	220	220	220	0	0	304	304	0	0
HBDH21-1	DH	210	210	265	265	234	234	258	258	224	224	0	0	236	236	0	0	362	362	228	228	336	336	0	0	342	342	208	208	0	0	279	279	0	0	208	208
HBDH21-3	DH	0	0	260	260	387	387	0	0	0	0	0	0	236	236	0	0	362	362	228	228	0	0	252	252	345	345	312	312	0	0	0	0	0	0	360	360
HBDH22-10	DH	315	315	260	260	0	0	0	0	0	0	0	0	0	0	0	0	0	0	0	0	396	396	292	292	0	0	0	0	0	0	219	219	0	0	254	254
HBDH25-10	DH	0	0	0	0	213	213	0	0	0	0	0	0	236	236	0	0	0	0	0	0	213	213	0	0	0	0	312	312	0	0	0	0	0	0	224	224
HNDH30-7	DH	0	0	260	260	0	0	225	225	0	0	0	0	204	204	235	235	256	256	228	228	228	228	0	0	0	0	0	0	0	0	0	0	0	0	0	0
XZDH32-4	DH	0	0	235	235	0	0	0	0	0	0	226	226	216	216	235	235	0	0	0	0	0	0	0	0	216	216	220	220	0	0	0	0	0	0	0	0
GXD1-8	DHJ	380	380	210	220	228	228	219	219	320	320	262	262	0	0	240	240	224	322	0	0	342	342	296	296	330	330	256	256	272	272	0	0	0	0	222	222
GXD1-9	DHJ	0	0	210	210	228	228	219	219	320	320	390	390	0	0	0	0	224	322	0	0	0	0	0	0	330	330	256	256	220	220	0	0	272	272	0	0
YND2-2	DHJ	225	225	220	220	225	225	219	219	320	320	0	0	0	0	230	230	224	224	260	260	348	348	0	0	0	0	0	0	396	396	0	0	0	0	0	0
YND2-8	DHJ	225	225	220	220	225	225	219	219	320	320	390	390	260	260	230	230	224	224	256	256	285	285	0	0	351	351	228	228	0	0	0	0	228	228	0	0
YND2-9	DHJ	260	260	260	260	228	228	219	219	318	318	0	0	248	248	230	230	224	322	256	256	285	285	0	0	303	315	256	256	0	0	0	0	0	0	0	0
YND4-1	DHJ	225	225	325	325	228	228	255	255	318	318	344	344	220	220	290	290	322	322	332	332	0	0	268	268	303	312	256	256	224	224	0	0	0	0	204	204
YND4-4	DHJ	225	225	210	210	228	228	255	255	318	318	314	314	248	248	230	230	224	322	320	320	213	213	0	0	303	312	0	0	388	388	252	252	228	228	0	0
YND4-8	DHJ	225	225	0	0	228	228	255	255	320	320	360	360	220	220	215	215	224	322	332	332	285	285	0	0	312	312	256	256	388	388	252	252	0	0	0	0
YND3-4	DHJ	0	0	205	205	225	225	219	219	318	318	0	0	0	0	230	230	224	322	0	0	0	0	0	0	309	309	256	256	396	396	0	0	228	228	0	0
YND5-6	DHJ	225	225	0	0	231	231	219	219	318	318	0	0	248	248	235	235	224	224	0	0	285	285	0	0	0	0	0	0	0	0	270	270	0	0	0	0
HBHB-3	HB	0	0	0	0	0	0	0	0	282	282	0	0	0	0	230	230	0	0	236	236	0	0	296	296	207	207	224	224	280	280	333	333	0	0	0	0
SCHJD-3	HJ	0	0	240	240	228	228	342	342	370	370	254	254	0	0	215	215	362	362	220	220	285	285	296	296	396	396	356	356	0	0	330	330	0	0	0	0
SCHJE-9	HJ	0	0	0	0	0	0	228	228	0	0	0	0	0	0	240	240	330	330	228	228	345	345	292	292	333	333	0	0	0	0	0	0	0	0	224	224
SXHJH-3	HJ	210	210	240	355	228	228	342	342	370	370	254	254	0	0	215	215	362	362	220	220	231	231	0	0	396	396	204	204	220	220	327	327	244	244	272	272
SXHJH-6	HJ	280	280	240	355	0	0	342	342	0	0	254	254	268	268	0	0	362	362	220	220	0	0	0	0	396	396	208	208	0	0	327	327	0	0	0	0
CQHJA-6	HJ	210	210	355	355	228	228	342	342	0	0	254	254	296	296	0	0	330	362	220	220	0	0	0	0	291	291	204	204	0	0	0	0	244	244	0	0
GZHJC-2	HJ	210	210	355	355	228	228	342	342	228	228	254	254	0	0	285	285	362	362	220	220	0	0	396	396	396	396	0	0	0	0	333	333	0	0	0	0
GZHJC-7	HJ	210	210	240	240	0	0	342	342	0	0	270	270	0	0	285	285	362	362	220	220	231	231	396	396	396	396	296	296	220	220	327	327	0	0	0	0
HBHJQ-3	HJ	0	0	380	380	0	0	225	225	0	0	0	0	0	0	0	0	252	252	0	0	285	285	360	360	210	210	224	224	0	0	0	0	0	0	236	236
HNHJG-6	HJ	275	275	0	0	0	0	0	0	260	260	0	0	248	248	310	310	0	0	0	0	249	249	0	0	351	351	224	224	0	0	363	363	0	0	0	0
SCHJJ-3	HJ	210	210	0	0	360	360	342	342	0	0	0	0	296	296	240	240	362	362	0	0	0	0	0	0	0	0	0	0	0	0	0	0	0	0	224	224
